# Supplementary material for: Tailored individual Yoga practice improves sleep quality, fatigue, anxiety, and depression in chronic insomnia disorder
Source: BMC Psychiatry. 2022 Apr 14;22:267. doi: 10.1186/s12888-022-03936-w (PMC9012014; doi:10.1186/s12888-022-03936-w)
Supplement: Supplementary file 1 — Additonal file 1. [file 12888_2022_3936_MOESM1_ESM.zip]

Archive with 5 entries (5 files):
- Appendix.docx
- FigA2.pdf
- FigA4.pdf
- FigA_3.pdf
- FigureA1.pdf
